# Supplementary material for: Mite Domatia and Associated Mite Density in a North American Eastern Deciduous Forest in Michigan
Source: Ecol Evol. 2025 Apr 23;15(4):e71379. doi: 10.1002/ece3.71379 (PMC12015209; doi:10.1002/ece3.71379)
Supplement: Supplementary file 1 — Data S1. [file ECE3-15-e71379-s001.csv]

leaf.ID	tree.ID	tree	leaf	date.collected	date.processed	observer	leaf.area.pix	leaf.area.cm	num.domatia	num.mites
acer_rubrum_1_A	Acer_rubrum_1	1	A	7/16/2024	7/16/2024	BD	4645271	79.97918424	12	7
acer_rubrum_1_B	Acer_rubrum_1	1	B	7/16/2024	7/16/2024	BD	5634939	97.01862916	10	3
acer_rubrum_1_C	Acer_rubrum_1	1	C	7/16/2024	7/16/2024	BD	2609039	44.92069696	7	8
acer_rubrum_1_D	Acer_rubrum_1	1	D	7/16/2024	7/16/2024	BD	1913631	32.94762487	4	2
acer_rubrum_1_E	Acer_rubrum_1	1	E	7/16/2024	7/16/2024	BD	3573159	61.52027341	11	5
acer_rubrum_2_A	Acer_rubrum_2	2	A	7/16/2024	7/16/2024	MW	1141714	19.65727174	4	2
acer_rubrum_2_B	Acer_rubrum_2	2	B	7/16/2024	7/16/2024	MW	1653000	28.46025378	5	0
acer_rubrum_2_C	Acer_rubrum_2	2	C	7/16/2024	7/16/2024	MW	3995963	68.79983127	5	1
acer_rubrum_2_D	Acer_rubrum_2	2	D	7/16/2024	7/16/2024	MW	3679362	63.34880598	3	1
acer_rubrum_2_E	Acer_rubrum_2	2	E	7/16/2024	7/16/2024	MW	4164519	71.70191629	5	0
acer_rubrum_3_A	Acer_rubrum_3	3	A	7/16/2024	7/16/2024	AEC	2217025	38.17126083	4	5
acer_rubrum_3_B	Acer_rubrum_3	3	B	7/16/2024	7/16/2024	AEC	2352515	40.50403746	4	3
acer_rubrum_3_C	Acer_rubrum_3	3	C	7/16/2024	7/16/2024	AEC	2829453	48.7156385	4	12
acer_rubrum_3_D	Acer_rubrum_3	3	D	7/16/2024	7/16/2024	AEC	3379706	58.18952842	4	5
acer_rubrum_3_E	Acer_rubrum_3	3	E	7/16/2024	7/16/2024	AEC	2221967	38.25634889	2	0
betula_papyrifera_1_A	Betula_papyrifera_1	1	A	7/16/2024	7/16/2024	MW	3526008	60.70845888	10	1
betula_papyrifera_1_B	Betula_papyrifera_1	1	B	7/16/2024	7/16/2024	MW	3003822	51.71780789	10	5
betula_papyrifera_1_C	Betula_papyrifera_1	1	C	7/16/2024	7/16/2024	MW	2105933	36.25855271	10	0
betula_papyrifera_1_D	Betula_papyrifera_1	1	D	7/16/2024	7/16/2024	MW	3009114	51.80892202	9	1
betula_papyrifera_1_E	Betula_papyrifera_1	1	E	7/16/2024	7/16/2024	MW	2230711	38.40689726	10	4
betula_papyrifera_2_A	Betula_papyrifera_2	2	A	7/16/2024	7/16/2024	GRL	1999982	34.43435891	8	0
betula_papyrifera_2_B	Betula_papyrifera_2	2	B	7/16/2024	7/16/2024	GRL	3123430	53.77713882	8	4
betula_papyrifera_2_C	Betula_papyrifera_2	2	C	7/16/2024	7/16/2024	GRL	2043767	35.1882199	7	1
betula_papyrifera_2_D	Betula_papyrifera_2	2	D	7/16/2024	7/16/2024	GRL	3097999	53.33928479	9	5
betula_papyrifera_2_E	Betula_papyrifera_2	2	E	7/16/2024	7/16/2024	GRL	2251697	38.76822024	8	0
betula_papyrifera_3_A	Betula_papyrifera_3	3	A	7/16/2024	7/16/2024	BD	1461423	25.16180851	9	1
betula_papyrifera_3_B	Betula_papyrifera_3	3	B	7/16/2024	7/16/2024	BD	1668279	28.72331744	9	0
betula_papyrifera_3_C	Betula_papyrifera_3	3	C	7/16/2024	7/16/2024	BD	2055988	35.39863294	10	1
betula_papyrifera_3_D	Betula_papyrifera_3	3	D	7/16/2024	7/16/2024	BD	1839769	31.67591811	10	4
betula_papyrifera_3_E	Betula_papyrifera_3	3	E	7/16/2024	7/16/2024	BD	1407880	24.23994077	8	2
betula_papyrifera_4_A	Betula_papyrifera_4	4	A	7/16/2024	7/16/2024	AEC	1376805	23.70491211	5	0
betula_papyrifera_4_B	Betula_papyrifera_4	4	B	7/16/2024	7/16/2024	AEC	1404018	24.17344743	11	0
betula_papyrifera_4_C	Betula_papyrifera_4	4	C	7/16/2024	7/16/2024	AEC	2122559	36.54480811	12	1
betula_papyrifera_4_D	Betula_papyrifera_4	4	D	7/16/2024	7/16/2024	AEC	1339420	23.06124206	10	1
betula_papyrifera_4_E	Betula_papyrifera_4	4	E	7/16/2024	7/16/2024	AEC	1871266	32.2182125	10	2
betula_papyrifera_5_A	Betula_papyrifera_5	5	A	7/16/2024	7/16/2024	LB	2341556	40.3153527	2	0
betula_papyrifera_5_B	Betula_papyrifera_5	5	B	7/16/2024	7/16/2024	LB	1564630	26.93875794	5	0
betula_papyrifera_5_C	Betula_papyrifera_5	5	C	7/16/2024	7/16/2024	LB	1367119	23.538145	3	0
betula_papyrifera_5_D	Betula_papyrifera_5	5	D	7/16/2024	7/16/2024	LB	1212177	20.87045678	9	1
betula_papyrifera_5_E	Betula_papyrifera_5	5	E	7/16/2024	7/16/2024	LB	1189580	20.48139667	0	0
betula_papyrifera_6_A	Betula_papyrifera_6	6	A	7/16/2024	7/16/2024	LJE	1550917	26.70265663	8	0
betula_papyrifera_6_B	Betula_papyrifera_6	6	B	7/16/2024	7/16/2024	LJE	2110102	36.33033178	9	1
betula_papyrifera_6_C	Betula_papyrifera_6	6	C	7/16/2024	7/16/2024	LJE	2239381	38.55617155	10	3
betula_papyrifera_6_D	Betula_papyrifera_6	6	D	7/16/2024	7/16/2024	LJE	968082	16.66779153	6	2
betula_papyrifera_6_E	Betula_papyrifera_6	6	E	7/16/2024	7/16/2024	LJE	2566805	44.19354006	8	4
betula_papyrifera_7_A	Betula_papyrifera_7	7	A	7/16/2024	7/16/2024	AEC	722921	12.44677261	5	0
betula_papyrifera_7_B	Betula_papyrifera_7	7	B	7/16/2024	7/16/2024	AEC	998952	17.19929065	7	2
betula_papyrifera_7_C	Betula_papyrifera_7	7	C	7/16/2024	7/16/2024	AEC	1235442	21.27101806	6	1
betula_papyrifera_7_D	Betula_papyrifera_7	7	D	7/16/2024	7/16/2024	AEC	720304	12.40171485	8	2
betula_papyrifera_7_E	Betula_papyrifera_7	7	E	7/16/2024	7/16/2024	AEC	895185	15.41269951	8	0
betula_papyrifera_8_A	Betula_papyrifera_8	8	A	7/16/2024	7/16/2024	AEC	1011673	17.41831236	8	2
betula_papyrifera_8_B	Betula_papyrifera_8	8	B	7/16/2024	7/16/2024	AEC	1036960	17.85368709	9	5
betula_papyrifera_8_C	Betula_papyrifera_8	8	C	7/16/2024	7/16/2024	AEC	1289322	22.19868804	10	7
betula_papyrifera_8_D	Betula_papyrifera_8	8	D	7/16/2024	7/16/2024	AEC	1052178	18.11570049	10	4
betula_papyrifera_8_E	Betula_papyrifera_8	8	E	7/16/2024	7/16/2024	AEC	1186006	20.41986192	8	3
populus_tremuloides_1_A	Populus_tremuloides_1	1	A	7/16/2024	7/17/2024	AEC	658200	11.33244951	0	0
populus_tremuloides_1_B	Populus_tremuloides_1	1	B	7/16/2024	7/17/2024	AEC	629346	10.83566054	0	0
populus_tremuloides_1_C	Populus_tremuloides_1	1	C	7/16/2024	7/17/2024	AEC	939170	16.17000396	0	0
populus_tremuloides_1_D	Populus_tremuloides_1	1	D	7/16/2024	7/17/2024	AEC	442755	7.623060898	0	0
populus_tremuloides_1_E	Populus_tremuloides_1	1	E	7/16/2024	7/17/2024	AEC	640225	11.02296792	0	0
populus_tremuloides_2_A	Populus_tremuloides_2	2	A	7/16/2024	7/16/2024	GRL	656413	11.30168213	0	0
populus_tremuloides_2_B	Populus_tremuloides_2	2	B	7/16/2024	7/16/2024	GRL	585018	10.07245054	0	0
populus_tremuloides_2_C	Populus_tremuloides_2	2	C	7/16/2024	7/16/2024	GRL	626677	10.78970748	0	0
populus_tremuloides_2_D	Populus_tremuloides_2	2	D	7/16/2024	7/16/2024	GRL	535431	9.218694582	0	0
populus_tremuloides_2_E	Populus_tremuloides_2	2	E	7/16/2024	7/16/2024	GRL	734438	12.64506465	0	0
populus_tremuloides_3_A	Populus_tremuloides_3	3	A	7/16/2024	7/17/2024	SM	884456	15.22797472	0	0
populus_tremuloides_3_B	Populus_tremuloides_3	3	B	7/16/2024	7/17/2024	SM	1115288	19.20228646	0	0
populus_tremuloides_3_C	Populus_tremuloides_3	3	C	7/16/2024	7/17/2024	SM	656215	11.2982731	0	0
populus_tremuloides_3_D	Populus_tremuloides_3	3	D	7/16/2024	7/17/2024	SM	251965	4.338165665	0	0
populus_tremuloides_3_E	Populus_tremuloides_3	3	E	7/16/2024	7/17/2024	SM	508144	8.748885178	0	0
populus_tremuloides_4_A	Populus_tremuloides_4	4	A	7/16/2024	7/17/2024	MW	1202917	20.71102426	0	0
populus_tremuloides_4_B	Populus_tremuloides_4	4	B	7/16/2024	7/17/2024	MW	1302378	22.42347756	0	0
populus_tremuloides_4_C	Populus_tremuloides_4	4	C	7/16/2024	7/17/2024	MW	1240830	21.36378506	0	0
populus_tremuloides_4_D	Populus_tremuloides_4	4	D	7/16/2024	7/17/2024	MW	921280	15.86198585	0	0
populus_tremuloides_4_E	Populus_tremuloides_4	4	E	7/16/2024	7/17/2024	MW	1111772	19.14175031	0	0
populus_tremuloides_5_A	Populus_tremuloides_5	5	A	7/16/2024	7/17/2024	SM	1400029	24.10476748	0	0
populus_tremuloides_5_B	Populus_tremuloides_5	5	B	7/16/2024	7/17/2024	SM	1562676	26.90511527	0	0
populus_tremuloides_5_C	Populus_tremuloides_5	5	C	7/16/2024	7/17/2024	SM	1613345	27.77750039	0	0
populus_tremuloides_5_D	Populus_tremuloides_5	5	D	7/16/2024	7/17/2024	SM	564465	9.718582669	0	0
populus_tremuloides_5_E	Populus_tremuloides_5	5	E	7/16/2024	7/17/2024	SM	1327887	22.86267454	0	0
cornus_rugosa_1_A	Cornus_rugosa_1	1	A	7/16/2024	7/16/2024	GRL	4660341	80.23864947	8	2
cornus_rugosa_1_B	Cornus_rugosa_1	1	B	7/16/2024	7/16/2024	GRL	3651998	62.87767084	10	3
cornus_rugosa_1_C	Cornus_rugosa_1	1	C	7/16/2024	7/16/2024	GRL	4368545	75.21470016	14	0
cornus_rugosa_1_D	Cornus_rugosa_1	1	D	7/16/2024	7/16/2024	GRL	2767389	47.64706186	8	4
cornus_rugosa_1_E	Cornus_rugosa_1	1	E	7/16/2024	7/16/2024	GRL	2428646	41.81481035	9	6
cornus_rugosa_2_A	Cornus_rugosa_2	2	A	7/16/2024	7/16/2024	MW	3517606	60.56379883	17	0
cornus_rugosa_2_B	Cornus_rugosa_2	2	B	7/16/2024	7/16/2024	MW	3920570	67.50176478	16	5
cornus_rugosa_2_C	Cornus_rugosa_2	2	C	7/16/2024	7/16/2024	MW	4352224	74.93369605	13	2
cornus_rugosa_2_D	Cornus_rugosa_2	2	D	7/16/2024	7/16/2024	MW	4441048	76.46300856	11	0
cornus_rugosa_2_E	Cornus_rugosa_2	2	E	7/16/2024	7/16/2024	MW	4551771	78.36936348	11	3
cornus_rugosa_5_A	Cornus_rugosa_5	5	A	7/16/2024	7/16/2024	EDG	2414050	41.56350614	15	3
cornus_rugosa_5_B	Cornus_rugosa_5	5	B	7/16/2024	7/16/2024	EDG	2460187	42.3578623	18	5
cornus_rugosa_5_C	Cornus_rugosa_5	5	C	7/16/2024	7/16/2024	EDG	3686701	63.475164	18	3
cornus_rugosa_5_D	Cornus_rugosa_5	5	D	7/16/2024	7/16/2024	EDG	3528150	60.74533841	17	4
cornus_rugosa_5_E	Cornus_rugosa_5	5	E	7/16/2024	7/16/2024	EDG	2981445	51.3325356	17	1
populus_grandidentata_1_A	Populus_grandidentata_1	1	A	7/16/2024	7/17/2024	BD	1352765	23.29100739	0	0
populus_grandidentata_1_B	Populus_grandidentata_1	1	B	7/16/2024	7/17/2024	BD	1957520	33.70327646	0	0
populus_grandidentata_1_C	Populus_grandidentata_1	1	C	7/16/2024	7/17/2024	BD	1972022	33.95296224	0	0
populus_grandidentata_1_D	Populus_grandidentata_1	1	D	7/16/2024	7/17/2024	BD	2028808	34.93066579	0	0
populus_grandidentata_1_E	Populus_grandidentata_1	1	E	7/16/2024	7/17/2024	BD	2395474	41.24367693	0	0
populus_grandidentata_2_A	Populus_grandidentata_2	2	A	7/16/2024	7/16/2024	LJ	2210864	38.06518483	0	0
populus_grandidentata_2_B	Populus_grandidentata_2	2	B	7/16/2024	7/16/2024	LJ	2461217	42.37559615	0	0
populus_grandidentata_2_C	Populus_grandidentata_2	2	C	7/16/2024	7/16/2024	LJ	2479773	42.69508101	0	0
populus_grandidentata_2_D	Populus_grandidentata_2	2	D	7/16/2024	7/16/2024	LJ	1488769	25.63263374	0	0
populus_grandidentata_2_E	Populus_grandidentata_2	2	E	7/16/2024	7/16/2024	LJ	1952591	33.61841222	0	0
populus_grandidentata_3_A	Populus_grandidentata_3	3	A	7/16/2024	7/17/2024	AEC	2448416	42.15519705	0	0
populus_grandidentata_3_B	Populus_grandidentata_3	3	B	7/16/2024	7/17/2024	AEC	1010241	17.39365713	0	0
populus_grandidentata_3_C	Populus_grandidentata_3	3	C	7/16/2024	7/17/2024	AEC	1325171	22.81591226	0	0
populus_grandidentata_3_D	Populus_grandidentata_3	3	D	7/16/2024	7/17/2024	AEC	1834265	31.58115391	0	0
populus_grandidentata_3_E	Populus_grandidentata_3	3	E	7/16/2024	7/17/2024	AEC	1834265	31.58115391	0	0
populus_grandidentata_4_A	Populus_grandidentata_4	4	A	7/16/2024	7/17/2024	CG	2607776	44.89895146	0	0
populus_grandidentata_4_B	Populus_grandidentata_4	4	B	7/16/2024	7/17/2024	CG	2244854	38.65040202	3	0
populus_grandidentata_4_C	Populus_grandidentata_4	4	C	7/16/2024	7/17/2024	CG	2438411	41.98293762	0	0
populus_grandidentata_4_D	Populus_grandidentata_4	4	D	7/16/2024	7/17/2024	CG	2405940	41.42387356	0	0
populus_grandidentata_4_E	Populus_grandidentata_4	4	E	7/16/2024	7/17/2024	CG	2760513	47.52867547	6	0
populus_grandidentata_5_A	Populus_grandidentata_5	5	A	7/16/2024	7/16/2024	LJE	1116405	19.22151822	0	0
populus_grandidentata_5_B	Populus_grandidentata_5	5	B	7/16/2024	7/16/2024	LJE	1037992	17.87145538	0	0
populus_grandidentata_5_C	Populus_grandidentata_5	5	C	7/16/2024	7/16/2024	LJE	1197834	20.62350855	0	0
populus_grandidentata_5_D	Populus_grandidentata_5	5	D	7/16/2024	7/16/2024	LJE	854658	14.71493259	0	0
populus_grandidentata_5_E	Populus_grandidentata_5	5	E	7/16/2024	7/16/2024	LJE	765850	13.18589556	0	0
populus_grandidentata_6_A	Populus_grandidentata_6	6	A	7/16/2024	7/16/2024	BD	2024690	34.85976481	0	0
populus_grandidentata_6_B	Populus_grandidentata_6	6	B	7/16/2024	7/16/2024	BD	1672670	28.79891875	0	0
populus_grandidentata_6_C	Populus_grandidentata_6	6	C	7/16/2024	7/16/2024	BD	2574830	44.33170916	0	0
populus_grandidentata_6_D	Populus_grandidentata_6	6	D	7/16/2024	7/16/2024	BD	1926246	33.16482154	0	0
populus_grandidentata_6_E	Populus_grandidentata_6	6	E	7/16/2024	7/16/2024	BD	2578374	44.3927274	0	0
populus_grandidentata_7_A	Populus_grandidentata_7	7	A	7/16/2024	7/16/2024	NGP	1912737	32.93223257	0	0
populus_grandidentata_7_B	Populus_grandidentata_7	7	B	7/16/2024	7/16/2024	NGP	1594256	27.44883869	0	1
populus_grandidentata_7_C	Populus_grandidentata_7	7	C	7/16/2024	7/16/2024	NGP	1177862	20.27964395	1	0
populus_grandidentata_7_D	Populus_grandidentata_7	7	D	7/16/2024	7/16/2024	NGP	1566994	26.97945972	0	0
populus_grandidentata_7_E	Populus_grandidentata_7	7	E	7/16/2024	7/16/2024	NGP	1564116	26.92990823	0	0
populus_grandidentata_8_A	Populus_grandidentata_8	8	A	7/16/2024	7/17/2024	NGP	1619208	27.87844562	0	0
populus_grandidentata_8_B	Populus_grandidentata_8	8	B	7/16/2024	7/17/2024	NGP	1706466	29.38079579	0	0
populus_grandidentata_8_C	Populus_grandidentata_8	8	C	7/16/2024	7/17/2024	NGP	1151777	19.83052978	0	0
populus_grandidentata_8_D	Populus_grandidentata_8	8	D	7/16/2024	7/17/2024	NGP	1909698	32.87990909	0	1
populus_grandidentata_8_E	Populus_grandidentata_8	8	E	7/16/2024	7/17/2024	NGP	1496151	25.7597321	0	0
populus_grandidentata_9_A	Populus_grandidentata_9	9	A	7/16/2024	7/17/2024	AEC	2304475	39.67691672	0	0
populus_grandidentata_9_B	Populus_grandidentata_9	9	B	7/16/2024	7/17/2024	AEC	2539810	43.72875811	0	0
populus_grandidentata_9_C	Populus_grandidentata_9	9	C	7/16/2024	7/17/2024	AEC	2403375	41.37971109	0	0
populus_grandidentata_9_D	Populus_grandidentata_9	9	D	7/16/2024	7/17/2024	AEC	2548445	43.8774298	0	0
populus_grandidentata_9_E	Populus_grandidentata_9	9	E	7/16/2024	7/17/2024	AEC	2524263	43.46108022	0	0
populus_grandidentata_10_A	Populus_grandidentata_10	10	A	7/16/2024	7/17/2024	AC	1349005	23.22627021	0	0
populus_grandidentata_10_B	Populus_grandidentata_10	10	B	7/16/2024	7/17/2024	AC	3135892	53.99170124	0	0
populus_grandidentata_10_C	Populus_grandidentata_10	10	C	7/16/2024	7/17/2024	AC	706965	12.17205282	0	16
populus_grandidentata_10_D	Populus_grandidentata_10	10	D	7/16/2024	7/17/2024	AC	2510058	43.21650798	0	0
populus_grandidentata_10_E	Populus_grandidentata_10	10	E	7/16/2024	7/17/2024	AC	2828521	48.69959195	0	0
prunus_serotina_1_A	Prunus_serotina_1	1	A	7/16/2024	7/17/2024	MW	2272225	39.12165768	2	2
prunus_serotina_1_B	Prunus_serotina_1	1	B	7/16/2024	7/17/2024	AEC	756172	13.0192662	2	0
prunus_serotina_1_C	Prunus_serotina_1	1	C	7/16/2024	7/17/2024	AEC	837810	14.42485494	2	0
prunus_serotina_1_D	Prunus_serotina_1	1	D	7/16/2024	7/17/2024	AEC	2093427	36.04323273	4	1
prunus_serotina_1_E	Prunus_serotina_1	1	E	7/16/2024	7/17/2024	AEC	1198860	20.64117353	2	0
prunus_serotina_2_A	Prunus_serotina_2	2	A	7/16/2024	7/17/2024	LJ	617577	10.63302973	2	0
prunus_serotina_2_B	Prunus_serotina_2	2	B	7/16/2024	7/17/2024	LJ	556875	9.587903101	2	0
prunus_serotina_2_C	Prunus_serotina_2	2	C	7/16/2024	7/17/2024	LJ	958716	16.50653398	2	0
prunus_serotina_2_D	Prunus_serotina_2	2	D	7/16/2024	7/17/2024	LJ	803088	13.82703466	2	0
prunus_serotina_2_E	Prunus_serotina_2	2	E	7/16/2024	7/17/2024	LJ	1058917	18.2317281	2	0
prunus_serotina_3_A	Prunus_serotina_3	3	A	7/16/2024	7/16/2024	LB	975577	16.79683545	2	3
prunus_serotina_3_B	Prunus_serotina_3	3	B	7/16/2024	7/16/2024	LB	1547022	26.63559512	2	0
prunus_serotina_3_C	Prunus_serotina_3	3	C	7/16/2024	7/16/2024	LB	849729	14.63006835	2	0
prunus_serotina_3_D	Prunus_serotina_3	3	D	7/16/2024	7/16/2024	LB	1902391	32.75410203	2	0
prunus_serotina_3_E	Prunus_serotina_3	3	E	7/16/2024	7/16/2024	LB	1263252	21.74983213	2	1
prunus_serotina_5_A	Prunus_serotina_5	5	A	7/16/2024	7/16/2024	EDG	2318256	39.91418881	2	0
prunus_serotina_5_B	Prunus_serotina_5	5	B	7/16/2024	7/16/2024	EDG	1901160	32.73290749	2	2
prunus_serotina_5_C	Prunus_serotina_5	5	C	7/16/2024	7/16/2024	EDG	1782762	30.69440953	2	1
prunus_serotina_5_D	Prunus_serotina_5	5	D	7/16/2024	7/16/2024	EDG	2741366	47.19901517	2	1
prunus_serotina_5_E	Prunus_serotina_5	5	E	7/16/2024	7/16/2024	EDG	1362946	23.46629707	2	0
fagus_grandifolia_1_A	Fagus_grandifolia_1	1	A	7/16/2024	7/16/2024	NGP	3473668	59.80730359	7	2
fagus_grandifolia_1_B	Fagus_grandifolia_1	1	B	7/16/2024	7/16/2024	NGP	2963320	51.02047141	20	2
fagus_grandifolia_1_C	Fagus_grandifolia_1	1	C	7/16/2024	7/16/2024	NGP	2574657	44.32873057	13	0
fagus_grandifolia_1_D	Fagus_grandifolia_1	1	D	7/16/2024	7/16/2024	NGP	3111245	53.5673456	17	1
fagus_grandifolia_1_E	Fagus_grandifolia_1	1	E	7/16/2024	7/16/2024	NGP	3643645	62.73385444	20	3
fagus_grandifolia_2_A	Fagus_grandifolia_2	2	A	7/16/2024	7/16/2024	NGP	4921873	84.74153338	26	3
fagus_grandifolia_2_B	Fagus_grandifolia_2	2	B	7/16/2024	7/16/2024	NGP	5490631	94.53403006	24	0
fagus_grandifolia_2_C	Fagus_grandifolia_2	2	C	7/16/2024	7/16/2024	NGP	7342669	126.4211877	12	1
fagus_grandifolia_2_D	Fagus_grandifolia_2	2	D	7/16/2024	7/16/2024	NGP	3774866	64.99313028	18	6
fagus_grandifolia_2_E	Fagus_grandifolia_2	2	E	7/16/2024	7/16/2024	NGP	7342669	126.4211877	12	1
fagus_grandifolia_3_A	Fagus_grandifolia_3	3	A	7/16/2024	7/16/2024	BD	6194164	106.646993	27	5
fagus_grandifolia_3_B	Fagus_grandifolia_3	3	B	7/16/2024	7/16/2024	BD	1637061	28.18582669	20	0
fagus_grandifolia_3_C	Fagus_grandifolia_3	3	C	7/16/2024	7/16/2024	BD	3280308	56.47815981	28	1
fagus_grandifolia_3_D	Fagus_grandifolia_3	3	D	7/16/2024	7/16/2024	BD	6076164	104.6153475	25	8
fagus_grandifolia_3_E	Fagus_grandifolia_3	3	E	7/16/2024	7/16/2024	BD	4776001	82.23000637	29	7
fagus_grandifolia_4_A	Fagus_grandifolia_4	4	A	7/16/2024	7/16/2024	LB	5439655	93.65635922	0	0
fagus_grandifolia_4_B	Fagus_grandifolia_4	4	B	7/16/2024	7/16/2024	LB	3585752	61.7370913	8	0
fagus_grandifolia_4_C	Fagus_grandifolia_4	4	C	7/16/2024	7/16/2024	LB	3447374	59.354591	0	0
fagus_grandifolia_4_D	Fagus_grandifolia_4	4	D	7/16/2024	7/16/2024	LB	1413591	24.33826897	8	2
fagus_grandifolia_4_E	Fagus_grandifolia_4	4	E	7/16/2024	7/16/2024	LB	2853502	49.12969818	16	2
fagus_grandifolia_5_A	Fagus_grandifolia_5	5	A	7/16/2024	7/16/2024	AEC	3696372	63.64167284	27	3
fagus_grandifolia_5_B	Fagus_grandifolia_5	5	B	7/16/2024	7/16/2024	AEC	3606112	62.08763623	31	8
fagus_grandifolia_5_C	Fagus_grandifolia_5	5	C	7/16/2024	7/16/2024	AEC	2765305	47.61118094	32	0
fagus_grandifolia_5_D	Fagus_grandifolia_5	5	D	7/16/2024	7/16/2024	AEC	2946917	50.73805547	28	0
fagus_grandifolia_5_E	Fagus_grandifolia_5	5	E	7/16/2024	7/16/2024	AEC	3713003	63.92801432	26	6
fagus_grandifolia_6_A	Fagus_grandifolia_6	6	A	7/16/2024	7/16/2024	SM	3838786	66.0936623	31	1
fagus_grandifolia_6_B	Fagus_grandifolia_6	6	B	7/16/2024	7/16/2024	SM	4692114	80.78569584	24	0
fagus_grandifolia_6_C	Fagus_grandifolia_6	6	C	7/16/2024	7/16/2024	SM	4123985	71.00402886	23	0
fagus_grandifolia_6_D	Fagus_grandifolia_6	6	D	7/16/2024	7/16/2024	SM	3658210	62.98462492	29	12
fagus_grandifolia_6_E	Fagus_grandifolia_6	6	E	7/16/2024	7/16/2024	SM	2569250	44.23563644	23	7
fagus_grandifolia_7_A	Fagus_grandifolia_7	7	A	7/16/2024	7/16/2024	LJ	3089428	53.19171502	18	1
fagus_grandifolia_7_B	Fagus_grandifolia_7	7	B	7/16/2024	7/16/2024	LJ	2873442	49.47301183	21	4
fagus_grandifolia_7_C	Fagus_grandifolia_7	7	C	7/16/2024	7/16/2024	LJ	1585246	27.29371051	15	13
fagus_grandifolia_7_D	Fagus_grandifolia_7	7	D	7/16/2024	7/16/2024	LJ	2423030	41.7181178	21	8
fagus_grandifolia_7_E	Fagus_grandifolia_7	7	E	7/16/2024	7/16/2024	LJ	4041256	69.579656	27	35
fagus_grandifolia_8_A	Fagus_grandifolia_8	8	A	7/16/2024	7/17/2024	AEC	2267677	39.04335325	33	1
fagus_grandifolia_8_B	Fagus_grandifolia_8	8	B	7/16/2024	7/17/2024	AEC	2445876	42.11146502	32	0
fagus_grandifolia_8_C	Fagus_grandifolia_8	8	C	7/16/2024	7/17/2024	AEC	2144507	36.92269417	29	0
fagus_grandifolia_8_D	Fagus_grandifolia_8	8	D	7/16/2024	7/17/2024	AEC	2645311	45.54520411	33	1
fagus_grandifolia_8_E	Fagus_grandifolia_8	8	E	7/16/2024	7/17/2024	AEC	2941286	50.64110466	32	0
fagus_grandifolia_10_A	Fagus_grandifolia_10	10	A	7/16/2024	7/17/2024	MW	2681685	46.17146743	19	6
fagus_grandifolia_10_B	Fagus_grandifolia_10	10	B	7/16/2024	7/17/2024	MW	3620120	62.32881665	20	3
fagus_grandifolia_10_C	Fagus_grandifolia_10	10	C	7/16/2024	7/17/2024	MW	3423065	58.93605482	21	2
fagus_grandifolia_10_D	Fagus_grandifolia_10	10	D	7/16/2024	7/17/2024	MW	1781661	30.67545325	17	0
fagus_grandifolia_10_E	Fagus_grandifolia_10	10	E	7/16/2024	7/17/2024	MW	1542388	26.55580999	18	2
ostrya_virginiana_2_A	Ostrya_virginiana_2	2	A	7/16/2024	7/17/2024	MW	2689817	46.3114788	24	20
ostrya_virginiana_2_B	Ostrya_virginiana_2	2	B	7/16/2024	7/17/2024	MW	1262248	21.73254593	17	8
ostrya_virginiana_2_C	Ostrya_virginiana_2	2	C	7/16/2024	7/17/2024	MW	2308359	39.74378885	20	9
ostrya_virginiana_2_D	Ostrya_virginiana_2	2	D	7/16/2024	7/17/2024	MW	1746215	30.06516761	20	16
ostrya_virginiana_2_E	Ostrya_virginiana_2	2	E	7/16/2024	7/17/2024	MW	1144709	19.70883766	15	9
ostrya_virginiana_3_A	Ostrya_virginiana_3	3	A	7/16/2024	7/17/2024	AEC	1524180	26.24231676	16	1
ostrya_virginiana_3_B	Ostrya_virginiana_3	3	B	7/16/2024	7/17/2024	AEC	1458153	25.10550783	17	1
ostrya_virginiana_3_C	Ostrya_virginiana_3	3	C	7/16/2024	7/17/2024	AEC	1645251	28.32683666	23	8
ostrya_virginiana_3_D	Ostrya_virginiana_3	3	D	7/16/2024	7/17/2024	AEC	1564086	26.92939171	23	0
ostrya_virginiana_3_E	Ostrya_virginiana_3	3	E	7/16/2024	7/17/2024	AEC	1293533	22.27119023	14	0
ostrya_virginiana_4_A	Ostrya_virginiana_4	4	A	7/16/2024	7/16/2024	LB	758310	13.05607686	11	6
ostrya_virginiana_4_B	Ostrya_virginiana_4	4	B	7/16/2024	7/16/2024	LB	1210729	20.84552608	8	0
ostrya_virginiana_4_C	Ostrya_virginiana_4	4	C	7/16/2024	7/16/2024	LB	1621675	27.92092078	18	3
ostrya_virginiana_4_D	Ostrya_virginiana_4	4	D	7/16/2024	7/16/2024	LB	1551026	26.70453332	16	4
ostrya_virginiana_4_E	Ostrya_virginiana_4	4	E	7/16/2024	7/16/2024	LB	1625383	27.98476266	15	8
ostrya_virginiana_5_A	Ostrya_virginiana_5	5	A	7/16/2024	7/17/2024	SM	2242562	38.61093989	17	2
ostrya_virginiana_5_B	Ostrya_virginiana_5	5	B	7/16/2024	7/17/2024	SM	2355968	40.56348892	21	0
ostrya_virginiana_5_C	Ostrya_virginiana_5	5	C	7/16/2024	7/17/2024	SM	2412241	41.53235998	18	0
ostrya_virginiana_5_D	Ostrya_virginiana_5	5	D	7/16/2024	7/17/2024	SM	2636595	45.39513782	18	0
ostrya_virginiana_5_E	Ostrya_virginiana_5	5	E	7/16/2024	7/17/2024	SM	2758169	47.48831804	20	0
ostrya_virginiana_6_A	Ostrya_virginiana_6	6	A	7/16/2024	7/17/2024	SM	1573134	27.08517415	15	0
ostrya_virginiana_6_B	Ostrya_virginiana_6	6	B	7/16/2024	7/17/2024	SM	1921292	33.07952687	17	0
ostrya_virginiana_6_C	Ostrya_virginiana_6	6	C	7/16/2024	7/17/2024	SM	1312561	22.59880167	14	0
ostrya_virginiana_6_D	Ostrya_virginiana_6	6	D	7/16/2024	7/17/2024	SM	1614618	27.79941805	17	0
ostrya_virginiana_6_E	Ostrya_virginiana_6	6	E	7/16/2024	7/17/2024	SM	1045301	17.99729688	17	1
ostrya_virginiana_7_A	Ostrya_virginiana_7	7	A	7/16/2024	7/16/2024	SM	1796107	30.92417486	15	0
ostrya_virginiana_7_B	Ostrya_virginiana_7	7	B	7/16/2024	7/16/2024	SM	1110751	19.12417142	17	3
ostrya_virginiana_7_C	Ostrya_virginiana_7	7	C	7/16/2024	7/16/2024	SM	1715471	29.53583788	17	0
ostrya_virginiana_7_D	Ostrya_virginiana_7	7	D	7/16/2024	7/16/2024	SM	2228077	38.36154681	15	2
ostrya_virginiana_7_E	Ostrya_virginiana_7	7	E	7/16/2024	7/16/2024	SM	881470	15.17656376	14	0
ostrya_virginiana_9_A	Ostrya_virginiana_9	9	A	7/16/2024	7/17/2024	SM	2236418	38.50515659	18	3
ostrya_virginiana_9_B	Ostrya_virginiana_9	9	B	7/16/2024	7/17/2024	SM	2128190	36.64175892	23	2
ostrya_virginiana_9_C	Ostrya_virginiana_9	9	C	7/16/2024	7/17/2024	SM	2723745	46.89562852	24	0
ostrya_virginiana_9_D	Ostrya_virginiana_9	9	D	7/16/2024	7/17/2024	SM	2752491	47.39055801	21	1
ostrya_virginiana_9_E	Ostrya_virginiana_9	9	E	7/16/2024	7/17/2024	SM	1867982	32.16167077	18	0
ostrya_virginiana_9_F	Ostrya_virginiana_9	9	F	7/16/2024	7/17/2024	SM	1481953	25.51528038	18	0
ostrya_virginiana_10_A	Ostrya_virginiana_10	10	A	7/16/2024	7/16/2024	LJ	1186780	20.43318813	13	4
ostrya_virginiana_10_B	Ostrya_virginiana_10	10	B	7/16/2024	7/16/2024	LJ	1712562	29.48575266	15	1
ostrya_virginiana_10_C	Ostrya_virginiana_10	10	C	7/16/2024	7/16/2024	LJ	2421706	41.69532205	18	0
ostrya_virginiana_10_D	Ostrya_virginiana_10	10	D	7/16/2024	7/16/2024	LJ	1980269	34.0949536	16	4
ostrya_virginiana_10_E	Ostrya_virginiana_10	10	E	7/16/2024	7/16/2024	LJ	3010286	51.82910074	19	0
quercus_rubra_1_A	Quercus_rubra_1	1	A	7/16/2024	7/16/2024	MW	3099408	53.36354402	6	2
quercus_rubra_1_B	Quercus_rubra_1	1	B	7/16/2024	7/16/2024	MW	3312828	57.03806753	5	2
quercus_rubra_1_C	Quercus_rubra_1	1	C	7/16/2024	7/16/2024	MW	4311532	74.23308827	6	6
quercus_rubra_1_D	Quercus_rubra_1	1	D	7/16/2024	7/16/2024	MW	4318840	74.35891255	5	4
quercus_rubra_1_E	Quercus_rubra_1	1	E	7/16/2024	7/16/2024	MW	4819357	82.97648112	6	3
quercus_rubra_2_A	Quercus_rubra_2	2	A	7/16/2024	7/16/2024	GRL	5097412	87.76384704	7	6
quercus_rubra_2_B	Quercus_rubra_2	2	B	7/16/2024	7/16/2024	GRL	3994156	68.76871955	4	2
quercus_rubra_2_C	Quercus_rubra_2	2	C	7/16/2024	7/16/2024	GRL	3017174	51.94769374	5	5
quercus_rubra_2_D	Quercus_rubra_2	2	D	7/16/2024	7/16/2024	GRL	2657949	45.76279678	6	1
quercus_rubra_2_E	Quercus_rubra_2	2	E	7/16/2024	7/16/2024	GRL	4529117	77.97932198	7	3
quercus_rubra_5_A	Quercus_rubra_5	5	A	7/16/2024	7/17/2024	AC	4048602	69.70613454	16	5
quercus_rubra_5_B	Quercus_rubra_5	5	B	7/16/2024	7/17/2024	AC	3686189	63.46634872	12	0
quercus_rubra_5_C	Quercus_rubra_5	5	C	7/16/2024	7/17/2024	AC	1269810	21.86274341	1	0
quercus_rubra_5_D	Quercus_rubra_5	5	D	7/16/2024	7/17/2024	AC	2789385	48.02577435	6	0
quercus_rubra_5_E	Quercus_rubra_5	5	E	7/16/2024	7/17/2024	AC	2083411	35.87078391	7	5
quercus_rubra_6_A	Quercus_rubra_6	6	A	7/16/2024	7/17/2024	EDG	2296499	39.53959126	5	1
quercus_rubra_6_B	Quercus_rubra_6	6	B	7/16/2024	7/17/2024	EDG	2111513	36.35462544	4	0
quercus_rubra_6_C	Quercus_rubra_6	6	C	7/16/2024	7/17/2024	EDG	2784004	47.93312787	6	1
quercus_rubra_6_D	Quercus_rubra_6	6	D	7/16/2024	7/17/2024	EDG	2865606	49.3380968	5	1
quercus_rubra_6_E	Quercus_rubra_6	6	E	7/16/2024	7/17/2024	EDG	1677783	28.88695098	4	0
quercus_rubra_7_A	Quercus_rubra_7	7	A	7/16/2024	7/17/2024	CG	5488465	94.49673732	12	1
quercus_rubra_7_B	Quercus_rubra_7	7	B	7/16/2024	7/17/2024	CG	4509676	77.64459978	9	0
quercus_rubra_7_C	Quercus_rubra_7	7	C	7/16/2024	7/17/2024	CG	3395903	58.46839758	8	0
quercus_rubra_7_D	Quercus_rubra_7	7	D	7/16/2024	7/17/2024	CG	2010924	34.62275099	6	0
quercus_rubra_9_A	Quercus_rubra_9	9	A	7/16/2024	7/17/2024	EDG	7188238	123.7622975	6	1
quercus_rubra_9_B	Quercus_rubra_9	9	B	7/16/2024	7/17/2024	EDG	8164882	140.5775038	3	2
quercus_rubra_9_C	Quercus_rubra_9	9	C	7/16/2024	7/17/2024	EDG	4833594	83.22160431	2	1
quercus_rubra_9_D	Quercus_rubra_9	9	D	7/16/2024	7/17/2024	EDG	3192915	54.97348531	2	0
quercus_rubra_9_E	Quercus_rubra_9	9	E	7/16/2024	7/17/2024	EDG	2267434	39.03916944	0	0
quercus_rubra_3_A	Quercus_rubra_3	3	A	7/16/2024	7/16/2024	EDG	3189620	54.91675419	3	2
quercus_rubra_3_B	Quercus_rubra_3	3	B	7/16/2024	7/16/2024	EDG	2564736	44.15791739	3	7
quercus_rubra_3_C	Quercus_rubra_3	3	C	7/16/2024	7/16/2024	EDG	2772762	47.7395706	0	0
quercus_rubra_3_D	Quercus_rubra_3	3	D	7/16/2024	7/16/2024	EDG	3259020	56.1116372	2	5
quercus_rubra_3_E	Quercus_rubra_3	3	E	7/16/2024	7/16/2024	EDG	1895981	32.64373892	2	3
viburnum_acerifolium_3_A	Viburnum_acerifolium_3	3	A	7/16/2024	7/17/2024	SM	731891	12.6012121	6	0
viburnum_acerifolium_3_B	Viburnum_acerifolium_3	3	B	7/16/2024	7/17/2024	SM	1540080	26.51607238	9	0
viburnum_acerifolium_3_C	Viburnum_acerifolium_3	3	C	7/16/2024	7/17/2024	SM	924897	15.92426095	8	0
viburnum_acerifolium_3_D	Viburnum_acerifolium_3	3	D	7/16/2024	7/17/2024	SM	1046836	18.02372549	7	2
viburnum_acerifolium_3_E	Viburnum_acerifolium_3	3	E	7/16/2024	7/17/2024	SM	1540080	26.51607238	24	0
viburnum_acerifolium_5_A	Viburnum_acerifolium_5	5	A	7/16/2024	7/16/2024	BD	2411802	41.52480157	15	4
viburnum_acerifolium_5_B	Viburnum_acerifolium_5	5	B	7/16/2024	7/16/2024	BD	459734	7.915394019	7	11
viburnum_acerifolium_5_C	Viburnum_acerifolium_5	5	C	7/16/2024	7/16/2024	BD	458022	7.885917942	7	4
viburnum_acerifolium_5_D	Viburnum_acerifolium_5	5	D	7/16/2024	7/16/2024	BD	572862	9.863156626	4	1
viburnum_acerifolium_5_E	Viburnum_acerifolium_5	5	E	7/16/2024	7/16/2024	BD	2023858	34.84543999	13	11
viburnum_acerifolium_6_A	Viburnum_acerifolium_6	6	A	7/16/2024	7/16/2024	MW	449024	7.730996367	6	5
viburnum_acerifolium_6_B	Viburnum_acerifolium_6	6	B	7/16/2024	7/16/2024	MW	894416	15.39945938	6	6
viburnum_acerifolium_6_C	Viburnum_acerifolium_6	6	C	7/16/2024	7/16/2024	MW	618161	10.64308466	7	20
viburnum_acerifolium_6_D	Viburnum_acerifolium_6	6	D	7/16/2024	7/16/2024	MW	1586160	27.30944715	9	11
viburnum_acerifolium_6_E	Viburnum_acerifolium_6	6	E	7/16/2024	7/16/2024	MW	1720551	29.62330194	8	2
viburnum_acerifolium_7_A	Viburnum_acerifolium_7	7	A	7/16/2024	7/16/2024	LJ	1333636	22.961657	11	14
viburnum_acerifolium_7_B	Viburnum_acerifolium_7	7	B	7/16/2024	7/16/2024	LJ	1386968	23.87989188	16	10
viburnum_acerifolium_7_C	Viburnum_acerifolium_7	7	C	7/16/2024	7/16/2024	LJ	506320	8.71748076	9	8
viburnum_acerifolium_7_D	Viburnum_acerifolium_7	7	D	7/16/2024	7/16/2024	LJ	1837784	31.64174171	19	20
viburnum_acerifolium_7_E	Viburnum_acerifolium_7	7	E	7/16/2024	7/16/2024	LJ	1818863	31.31597252	18	11
viburnum_acerifolium_8_A	Viburnum_acerifolium_8	8	A	7/16/2024	7/17/2024	EDG	496688	8.551643395	7	3
viburnum_acerifolium_8_B	Viburnum_acerifolium_8	8	B	7/16/2024	7/17/2024	EDG	1270867	21.88094213	19	18
viburnum_acerifolium_8_C	Viburnum_acerifolium_8	8	C	7/16/2024	7/17/2024	EDG	1295222	22.30027031	20	11
viburnum_acerifolium_8_D	Viburnum_acerifolium_8	8	D	7/16/2024	7/17/2024	EDG	1570678	27.04288838	23	26
viburnum_acerifolium_8_E	Viburnum_acerifolium_8	8	E	7/16/2024	7/17/2024	EDG	3687206	63.48385875	29	38
viburnum_acerifolium_9_A	Viburnum_acerifolium_9	9	A	7/16/2024	7/17/2024	LB	1196817	20.60599852	5	0
viburnum_acerifolium_9_B	Viburnum_acerifolium_9	9	B	7/16/2024	7/17/2024	LB	1858575	31.99970731	10	0
viburnum_acerifolium_9_C	Viburnum_acerifolium_9	9	C	7/16/2024	7/17/2024	LB	2393933	41.21714502	10	1
viburnum_acerifolium_9_D	Viburnum_acerifolium_9	9	D	7/16/2024	7/17/2024	LB	974405	16.77665674	2	1
viburnum_acerifolium_9_E	Viburnum_acerifolium_9	9	E	7/16/2024	7/17/2024	LB	1832948	31.55847868	10	1
acer_saccharum_2_A	Acer_saccharum_2	2	A	7/16/2024	7/16/2024	NGP	1741362	29.98161189	13	0
acer_saccharum_2_B	Acer_saccharum_2	2	B	7/16/2024	7/16/2024	NGP	2447083	42.13224635	13	0
acer_saccharum_2_C	Acer_saccharum_2	2	C	7/16/2024	7/16/2024	NGP	3051977	52.54690863	18	10
acer_saccharum_2_D	Acer_saccharum_2	2	D	7/16/2024	7/16/2024	NGP	2636807	45.3987879	14	4
acer_saccharum_2_E	Acer_saccharum_2	2	E	7/16/2024	7/16/2024	NGP	2978013	51.27344571	14	7
acer_saccharum_3_A	Acer_saccharum_3	3	A	7/16/2024	7/16/2024	GRL	5662264	97.48909282	7	4
acer_saccharum_3_B	Acer_saccharum_3	3	B	7/16/2024	7/16/2024	GRL	4159504	71.61557136	8	6
acer_saccharum_3_C	Acer_saccharum_3	3	C	7/16/2024	7/16/2024	GRL	3806774	65.54250099	8	6
acer_saccharum_3_D	Acer_saccharum_3	3	D	7/16/2024	7/16/2024	GRL	5418838	93.29794597	6	13
acer_saccharum_3_E	Acer_saccharum_3	3	E	7/16/2024	7/16/2024	GRL	3695705	63.63018887	6	2
acer_saccharum_4_A	Acer_saccharum_4	4	A	7/16/2024	7/16/2024	LJ	1270141	21.86844235	2	0
acer_saccharum_4_B	Acer_saccharum_4	4	B	7/16/2024	7/16/2024	LJ	2071763	35.67023639	2	0
acer_saccharum_4_C	Acer_saccharum_4	4	C	7/16/2024	7/16/2024	LJ	2525225	43.47764329	2	1
acer_saccharum_4_D	Acer_saccharum_4	4	D	7/16/2024	7/16/2024	LJ	4327890	74.51472943	3	1
acer_saccharum_4_E	Acer_saccharum_4	4	E	7/16/2024	7/16/2024	LJ	1956070	33.67831132	2	0
acer_saccharum_7_A	Acer_saccharum_7	7	A	7/16/2024	7/17/2024	SM	911740	15.69773248	2	0
acer_saccharum_7_B	Acer_saccharum_7	7	B	7/16/2024	7/17/2024	SM	3979885	68.52301097	5	0
acer_saccharum_7_C	Acer_saccharum_7	7	C	7/16/2024	7/17/2024	SM	2135856	36.77374701	2	0
acer_saccharum_7_D	Acer_saccharum_7	7	D	7/16/2024	7/17/2024	SM	2087747	35.94543827	3	0
acer_saccharum_7_E	Acer_saccharum_7	7	E	7/16/2024	7/17/2024	SM	1509890	25.99628106	3	0
acer_saccharum_8_A	Acer_saccharum_8	8	A	7/16/2024	7/17/2024	CG	1489042	25.63733407	9	1
acer_saccharum_8_B	Acer_saccharum_8	8	B	7/16/2024	7/17/2024	CG	3081772	53.05989911	13	0
acer_saccharum_8_C	Acer_saccharum_8	8	C	7/16/2024	7/17/2024	CG	2693864	46.38115735	15	0
acer_saccharum_8_D	Acer_saccharum_8	8	D	7/16/2024	7/17/2024	CG	4294824	73.94542105	21	0
acer_saccharum_8_E	Acer_saccharum_8	8	E	7/16/2024	7/17/2024	CG	4853913	83.57144333	24	0
acer_saccharum_10_A	Acer_saccharum_10	10	A	7/16/2024	7/17/2024	GRL	6740408	116.0518586	7	0
acer_saccharum_10_B	Acer_saccharum_10	10	B	7/16/2024	7/17/2024	GRL	3452106	59.43606343	9	2
acer_saccharum_10_C	Acer_saccharum_10	10	C	7/16/2024	7/17/2024	GRL	2007152	34.5578072	5	1
acer_saccharum_10_D	Acer_saccharum_10	10	D	7/16/2024	7/17/2024	GRL	2014284	34.68060123	8	5
acer_saccharum_10_E	Acer_saccharum_10	10	E	7/16/2024	7/17/2024	GRL	2023355	34.83677967	6	1
acer_saccharum_9_A	Acer_saccharum_9	9	A	7/16/2024	7/17/2024	BD	2295815	39.5278146	10	7
acer_saccharum_9_B	Acer_saccharum_9	9	B	7/16/2024	7/17/2024	BD	4074105	70.14522822	13	0
acer_saccharum_9_C	Acer_saccharum_9	9	C	7/16/2024	7/17/2024	BD	4798619	82.61942804	23	1
acer_saccharum_9_D	Acer_saccharum_9	9	D	7/16/2024	7/17/2024	BD	2580899	44.43620117	16	6
acer_saccharum_9_E	Acer_saccharum_9	9	E	7/16/2024	7/17/2024	BD	4408477	75.90222276	13	3
acer_pensylvanicum_1_A	Acer_pensylvanicum_1	1	A	7/16/2024	7/16/2024	MW	4954884	85.3098948	26	7
acer_pensylvanicum_1_B	Acer_pensylvanicum_1	1	B	7/16/2024	7/16/2024	MW	5425026	93.40448684	18	4
acer_pensylvanicum_1_C	Acer_pensylvanicum_1	1	C	7/16/2024	7/16/2024	MW	3754281	64.63871145	20	3
acer_pensylvanicum_1_D	Acer_pensylvanicum_1	1	D	7/16/2024	7/16/2024	MW	10532183	181.3361168	22	0
acer_pensylvanicum_1_E	Acer_pensylvanicum_1	1	E	7/16/2024	7/16/2024	MW	4021975	69.24768857	18	3
acer_pensylvanicum_9_A	Acer_pensylvanicum_9	9	A	7/16/2024	7/17/2024	MW	7004564	120.5999208	20	0
acer_pensylvanicum_9_B	Acer_pensylvanicum_9	9	B	7/16/2024	7/17/2024	MW	4783471	82.35861986	15	1
acer_pensylvanicum_9_C	Acer_pensylvanicum_9	9	C	7/16/2024	7/17/2024	MW	2205481	37.97250392	4	0
acer_pensylvanicum_9_D	Acer_pensylvanicum_9	9	D	7/16/2024	7/17/2024	MW	4225637	72.75420533	19	1
acer_pensylvanicum_9_E	Acer_pensylvanicum_9	9	E	7/16/2024	7/17/2024	MW	3872955	66.6819614	19	0
acer_pensylvanicum_2_A	Acer_pensylvanicum_2	2	A	7/16/2024	7/16/2024	LB	6165576	106.1547838	9	3
acer_pensylvanicum_2_B	Acer_pensylvanicum_2	2	B	7/16/2024	7/16/2024	LB	3619504	62.31821077	15	4
acer_pensylvanicum_2_C	Acer_pensylvanicum_2	2	C	7/16/2024	7/16/2024	LB	10703167	184.2800055	9	0
acer_pensylvanicum_2_D	Acer_pensylvanicum_2	2	D	7/16/2024	7/16/2024	LB	4652974	80.11180937	10	2
acer_pensylvanicum_2_E	Acer_pensylvanicum_2	2	E	7/16/2024	7/16/2024	LB	6881116	118.4744753	12	0
acer_pensylvanicum_3_A	Acer_pensylvanicum_3	3	A	7/16/2024	7/16/2024	MW	12452594	214.4004752	35	12
acer_pensylvanicum_3_B	Acer_pensylvanicum_3	3	B	7/16/2024	7/16/2024	MW	12245427	210.8336117	26	7
acer_pensylvanicum_3_C	Acer_pensylvanicum_3	3	C	7/16/2024	7/16/2024	MW	12334384	212.3652141	26	14
acer_pensylvanicum_3_D	Acer_pensylvanicum_3	3	D	7/16/2024	7/16/2024	MW	10026316	172.6264355	25	6
acer_pensylvanicum_3_E	Acer_pensylvanicum_3	3	E	7/16/2024	7/16/2024	MW	9937327	171.0942821	20	6
acer_pensylvanicum_10_A	Acer_pensylvanicum_10	10	A	7/16/2024	7/16/2024	LJE	3488236	60.05812572	24	5
acer_pensylvanicum_10_B	Acer_pensylvanicum_10	10	B	7/16/2024	7/16/2024	LJE	4587800	78.98968682	25	7
acer_pensylvanicum_10_C	Acer_pensylvanicum_10	10	C	7/16/2024	7/16/2024	LJE	10914927	187.9259482	27	11
acer_pensylvanicum_10_D	Acer_pensylvanicum_10	10	D	7/16/2024	7/16/2024	LJE	4902809	84.41330211	29	7
acer_pensylvanicum_10_E	Acer_pensylvanicum_10	10	E	7/16/2024	7/16/2024	LJE	2572725	44.29546668	24	3
acer_pensylvanicum_4_A	Acer_pensylvanicum_4	4	A	7/16/2024	7/16/2024	MW	10056578	173.1474665	26	3
acer_pensylvanicum_4_B	Acer_pensylvanicum_4	4	B	7/16/2024	7/16/2024	MW	11813675	203.3999931	43	5
acer_pensylvanicum_4_C	Acer_pensylvanicum_4	4	C	7/16/2024	7/16/2024	MW	7847456	135.1122742	19	6
acer_pensylvanicum_4_D	Acer_pensylvanicum_4	4	D	7/16/2024	7/16/2024	MW	1713831	29.50760145	18	6
acer_pensylvanicum_4_E	Acer_pensylvanicum_4	4	E	7/16/2024	7/16/2024	MW	1882580	32.41300942	14	3
acer_pensylvanicum_7_A	Acer_pensylvanicum_7	7	A	7/16/2024	7/17/2024	EDG	3373710	58.08629328	23	4
acer_pensylvanicum_7_B	Acer_pensylvanicum_7	7	B	7/16/2024	7/17/2024	EDG	6528834	112.4091183	29	2
acer_pensylvanicum_7_C	Acer_pensylvanicum_7	7	C	7/16/2024	7/17/2024	EDG	6727644	115.8320966	27	2
acer_pensylvanicum_7_D	Acer_pensylvanicum_7	7	D	7/16/2024	7/17/2024	EDG	10532183	181.3361168	35	2
acer_pensylvanicum_7_E	Acer_pensylvanicum_7	7	E	7/16/2024	7/17/2024	EDG	10794278	185.8486941	31	3
acer_pensylvanicum_8_A	Acer_pensylvanicum_8	8	A	7/16/2024	7/17/2024	SM	2817514	48.51008075	14	0
acer_pensylvanicum_8_B	Acer_pensylvanicum_8	8	B	7/16/2024	7/17/2024	SM	1331954	22.93269744	12	0
acer_pensylvanicum_8_C	Acer_pensylvanicum_8	8	C	7/16/2024	7/17/2024	SM	1568306	27.00204886	17	0
acer_pensylvanicum_8_D	Acer_pensylvanicum_8	8	D	7/16/2024	7/17/2024	SM	5916128	101.8599542	37	0
acer_pensylvanicum_8_E	Acer_pensylvanicum_8	8	E	7/16/2024	7/17/2024	SM	5173671	89.07682375	24	0
acer_pensylvanicum_6_A	Acer_pensylvanicum_6	6	A	7/16/2024	7/16/2024	LJE	6000219	103.3077771	32	13
acer_pensylvanicum_6_B	Acer_pensylvanicum_6	6	B	7/16/2024	7/16/2024	LJE	9393062	161.7234896	44	16
acer_pensylvanicum_6_C	Acer_pensylvanicum_6	6	C	7/16/2024	7/16/2024	LJE	7596320	130.7883817	31	12
acer_pensylvanicum_6_D	Acer_pensylvanicum_6	6	D	7/16/2024	7/16/2024	LJE	4170822	71.81043715	34	4
acer_pensylvanicum_6_E	Acer_pensylvanicum_6	6	E	7/16/2024	7/16/2024	LJE	3938597	67.81214166	27	7
tilia_americana_1_A	Tilia_americana_1	1	A	7/16/2024	7/17/2024	MW	11228605	193.3266473	28	2
tilia_americana_1_B	Tilia_americana_1	1	B	7/16/2024	7/17/2024	MW	2870276	49.41850175	24	5
tilia_americana_1_C	Tilia_americana_1	1	C	7/16/2024	7/17/2024	MW	13172647	226.7978685	40	8
tilia_americana_1_D	Tilia_americana_1	1	D	7/16/2024	7/17/2024	MW	4390723	75.5965462	28	9
tilia_americana_1_E	Tilia_americana_1	1	E	7/16/2024	7/17/2024	MW	8308083	143.0430433	26	5
tilia_americana_2_A	Tilia_americana_2	2	A	7/16/2024	7/17/2024	LB	3592163	61.84747163	18	0
tilia_americana_2_B	Tilia_americana_2	2	B	7/16/2024	7/17/2024	LB	692618	11.92503573	0	0
tilia_americana_2_C	Tilia_americana_2	2	C	7/16/2024	7/17/2024	LB	4429262	76.26008505	25	0
tilia_americana_2_D	Tilia_americana_2	2	D	7/16/2024	7/17/2024	LB	1190012	20.48883456	14	0
tilia_americana_2_E	Tilia_americana_2	2	E	7/16/2024	7/17/2024	LB	2339899	40.28682357	20	0
tilia_americana_3_A	Tilia_americana_3	3	A	7/16/2024	7/17/2024	AC	5594272	96.31845182	65	7
tilia_americana_3_B	Tilia_americana_3	3	B	7/16/2024	7/17/2024	AC	3638307	62.64194831	80	4
tilia_americana_3_C	Tilia_americana_3	3	C	7/16/2024	7/17/2024	AC	6003768	103.3688814	91	11
tilia_americana_3_D	Tilia_americana_3	3	D	7/16/2024	7/17/2024	AC	7268937	125.1517192	54	8
tilia_americana_3_E	Tilia_americana_3	3	E	7/16/2024	7/17/2024	AC	4937739	85.0147036	35	3
amelanchier_arborea_1_A	Amelanchier_arborea_1	1	A	7/16/2024	7/16/2024	MW	1407539	24.23406966	0	0
amelanchier_arborea_1_B	Amelanchier_arborea_1	1	B	7/16/2024	7/16/2024	MW	1705386	29.36220106	0	0
amelanchier_arborea_1_C	Amelanchier_arborea_1	1	C	7/16/2024	7/16/2024	MW	1345472	23.16544137	0	0
amelanchier_arborea_1_D	Amelanchier_arborea_1	1	D	7/16/2024	7/16/2024	MW	1776966	30.59461786	0	0
amelanchier_arborea_1_E	Amelanchier_arborea_1	1	E	7/16/2024	7/16/2024	MW	719946	12.39555104	1	1
amelanchier_arborea_2_A	Amelanchier_arborea_2	2	A	7/16/2024	7/17/2024	MW	634378	10.92229817	0	0
amelanchier_arborea_2_B	Amelanchier_arborea_2	2	B	7/16/2024	7/17/2024	MW	555071	9.55684303	0	0
amelanchier_arborea_2_C	Amelanchier_arborea_2	2	C	7/16/2024	7/17/2024	MW	552849	9.518586112	0	0
amelanchier_arborea_2_D	Amelanchier_arborea_2	2	D	7/16/2024	7/17/2024	MW	526088	9.057833026	2	1
amelanchier_arborea_2_E	Amelanchier_arborea_2	2	E	7/16/2024	7/17/2024	MW	488137	8.404417968	0	0
amelanchier_arborea_3_A	Amelanchier_arborea_3	3	A	7/16/2024	7/17/2024	MW	1456123	25.07055664	1	1
amelanchier_arborea_3_B	Amelanchier_arborea_3	3	B	7/16/2024	7/17/2024	MW	971801	16.7318228	1	0
amelanchier_arborea_3_C	Amelanchier_arborea_3	3	C	7/16/2024	7/17/2024	MW	930591	16.02229645	2	1
amelanchier_arborea_3_D	Amelanchier_arborea_3	3	D	7/16/2024	7/17/2024	MW	825847	14.21888397	1	1
amelanchier_arborea_3_E	Amelanchier_arborea_3	3	E	7/16/2024	7/17/2024	MW	420645	7.242385634	1	0
amelanchier_arborea_4_A	Amelanchier_arborea_4	4	A	7/16/2024	7/17/2024	MW	660278	11.36822713	0	0
amelanchier_arborea_4_B	Amelanchier_arborea_4	4	B	7/16/2024	7/17/2024	MW	1436642	24.73514574	1	3
amelanchier_arborea_4_C	Amelanchier_arborea_4	4	C	7/16/2024	7/17/2024	MW	1497691	25.78624679	1	3
amelanchier_arborea_4_D	Amelanchier_arborea_4	4	D	7/16/2024	7/17/2024	MW	2686456	46.25361134	0	1
amelanchier_arborea_4_E	Amelanchier_arborea_4	4	E	7/16/2024	7/17/2024	MW	2006194	34.54131299	0	1
amelanchier_arborea_5_A	Amelanchier_arborea_5	5	A	7/18/2024	7/18/2024	MW	794577	13.68049793	3	6
amelanchier_arborea_5_B	Amelanchier_arborea_5	5	B	7/18/2024	7/18/2024	MW	1016559	17.50243625	2	0
amelanchier_arborea_5_C	Amelanchier_arborea_5	5	C	7/18/2024	7/18/2024	MW	1159355	19.96100274	2	0
amelanchier_arborea_5_D	Amelanchier_arborea_5	5	D	7/18/2024	7/18/2024	MW	961419	16.55307243	2	0
amelanchier_arborea_5_E	Amelanchier_arborea_5	5	E	7/18/2024	7/18/2024	MW	1005070	17.3046263	0	0
vitis_riparia_1_A	Vitis_riparia_1	1	A	7/16/2024	7/17/2024	AEC	2166920	37.30858628	20	5
vitis_riparia_1_B	Vitis_riparia_1	1	B	7/16/2024	7/17/2024	AEC	989385	17.03457241	7	2
vitis_riparia_1_C	Vitis_riparia_1	1	C	7/16/2024	7/17/2024	AEC	1500161	25.82877361	27	3
vitis_riparia_1_D	Vitis_riparia_1	1	D	7/16/2024	7/17/2024	AEC	1819326	31.32394415	22	3
vitis_riparia_1_E	Vitis_riparia_1	1	E	7/16/2024	7/17/2024	AEC	1453677	25.02844304	24	2
vitis_riparia_2_A	Vitis_riparia_2	2	A	7/16/2024	7/17/2024	MW	2797974	48.17365403	10	12
vitis_riparia_2_B	Vitis_riparia_2	2	B	7/16/2024	7/17/2024	MW	2184397	37.60949364	9	10
vitis_riparia_2_C	Vitis_riparia_2	2	C	7/16/2024	7/17/2024	MW	3205148	55.18410496	18	13
vitis_riparia_2_D	Vitis_riparia_2	2	D	7/16/2024	7/17/2024	MW	3444704	59.30862072	13	10
vitis_riparia_2_E	Vitis_riparia_2	2	E	7/16/2024	7/17/2024	MW	3280156	56.47554278	12	12
vitis_riparia_3_A	Vitis_riparia_3	3	A	7/16/2024	7/17/2024	GRL	4531536	78.02097071	3	5
vitis_riparia_3_B	Vitis_riparia_3	3	B	7/16/2024	7/17/2024	GRL	6564260	113.0190596	3	5
vitis_riparia_3_C	Vitis_riparia_3	3	C	7/16/2024	7/17/2024	GRL	4347077	74.84507842	3	1
vitis_riparia_3_D	Vitis_riparia_3	3	D	7/16/2024	7/17/2024	GRL	3425349	58.97537921	2	2
vitis_riparia_3_E	Vitis_riparia_3	3	E	7/16/2024	7/17/2024	GRL	1367360	23.54229438	1	2
vitis_riparia_4_A	Vitis_riparia_4	4	A	7/16/2024	7/16/2024	NGP	3575671	61.56352336	1	0
vitis_riparia_4_B	Vitis_riparia_4	4	B	7/16/2024	7/16/2024	NGP	3389716	58.36187393	2	0
vitis_riparia_4_C	Vitis_riparia_4	4	C	7/16/2024	7/16/2024	NGP	3222049	55.47509513	0	1
vitis_riparia_4_D	Vitis_riparia_4	4	D	7/16/2024	7/16/2024	NGP	3197661	55.05519877	0	1
vitis_riparia_4_E	Vitis_riparia_4	4	E	7/16/2024	7/16/2024	NGP	4080881	70.26189287	4	3
vitis_riparia_9_A	Vitis_riparia_9	9	A	7/18/2024	7/18/2024	AC	3802274	65.46502299	11	3
vitis_riparia_9_B	Vitis_riparia_9	9	B	7/18/2024	7/18/2024	AC	3069671	52.85155214	17	1
vitis_riparia_9_C	Vitis_riparia_9	9	C	7/18/2024	7/18/2024	AC	2399360	41.3105835	13	1
vitis_riparia_9_D	Vitis_riparia_9	9	D	7/18/2024	7/18/2024	AC	2459592	42.34761798	9	0
vitis_riparia_9_E	Vitis_riparia_9	9	E	7/18/2024	7/18/2024	AC	2118882	36.48149997	10	3
acer_rubrum_4_A	Acer_rubrum_4	4	A	7/18/2024	7/18/2024	CG	2013943	34.67473012	7	0
acer_rubrum_4_B	Acer_rubrum_4	4	B	7/18/2024	7/18/2024	CG	4586751	78.97162583	13	1
acer_rubrum_4_C	Acer_rubrum_4	4	C	7/18/2024	7/18/2024	CG	1670282	28.75780376	4	0
acer_rubrum_4_D	Acer_rubrum_4	4	D	7/18/2024	7/18/2024	CG	4063220	69.95781753	10	1
acer_rubrum_4_E	Acer_rubrum_4	4	E	7/18/2024	7/18/2024	CG	2763616	47.58210086	10	3
acer_rubrum_5_A	Acer_rubrum_5	5	A	7/18/2024	7/18/2024	CG	3090940	53.21774763	9	1
acer_rubrum_5_B	Acer_rubrum_5	5	B	7/18/2024	7/18/2024	CG	3029492	52.15977686	10	4
acer_rubrum_5_C	Acer_rubrum_5	5	C	7/18/2024	7/18/2024	CG	3128506	53.86453401	22	2
acer_rubrum_5_D	Acer_rubrum_5	5	D	7/18/2024	7/18/2024	CG	2002206	34.47265026	7	1
acer_rubrum_5_E	Acer_rubrum_5	5	E	7/18/2024	7/18/2024	CG	2046758	35.23971695	11	5
acer_rubrum_6_A	Acer_rubrum_6	6	A	7/18/2024	7/18/2024	MW	1897576	32.67120056	7	7
acer_rubrum_6_B	Acer_rubrum_6	6	B	7/18/2024	7/18/2024	MW	2660737	45.81079871	4	5
acer_rubrum_6_C	Acer_rubrum_6	6	C	7/18/2024	7/18/2024	MW	4147674	71.41189029	4	1
acer_rubrum_6_D	Acer_rubrum_6	6	D	7/18/2024	7/18/2024	MW	2098319	36.12745993	4	4
acer_rubrum_6_E	Acer_rubrum_6	6	E	7/18/2024	7/18/2024	MW	5043315	86.8324409	4	1
acer_rubrum_7_A	Acer_rubrum_7	7	A	7/18/2024	7/18/2024	CG	2857643	49.20099516	20	5
acer_rubrum_7_B	Acer_rubrum_7	7	B	7/18/2024	7/18/2024	CG	1965433	33.83951723	15	1
acer_rubrum_7_C	Acer_rubrum_7	7	C	7/18/2024	7/18/2024	CG	2179310	37.52190906	13	3
acer_rubrum_7_D	Acer_rubrum_7	7	D	7/18/2024	7/18/2024	CG	2226615	38.33637506	13	1
acer_rubrum_7_E	Acer_rubrum_7	7	E	7/18/2024	7/18/2024	CG	1624999	27.9781512	13	2
acer_rubrum_8_A	Acer_rubrum_8	8	A	7/18/2024	7/18/2024	AC	1168111	20.11175772	5	0
acer_rubrum_8_B	Acer_rubrum_8	8	B	7/18/2024	7/18/2024	AC	2450591	42.19264475	19	5
acer_rubrum_8_C	Acer_rubrum_8	8	C	7/18/2024	7/18/2024	AC	1190657	20.49993974	4	0
acer_rubrum_8_D	Acer_rubrum_8	8	D	7/18/2024	7/18/2024	AC	2574724	44.32988413	9	0
acer_rubrum_8_E	Acer_rubrum_8	8	E	7/18/2024	7/18/2024	AC	3145462	54.15647114	9	2
acer_rubrum_9_A	Acer_rubrum_9	9	A	7/18/2024	7/18/2024	CG	2711814	46.6902085	15	8
acer_rubrum_9_B	Acer_rubrum_9	9	B	7/18/2024	7/18/2024	CG	3812435	65.63996832	12	8
acer_rubrum_9_C	Acer_rubrum_9	9	C	7/18/2024	7/18/2024	CG	2458762	42.33332759	4	6
acer_rubrum_9_D	Acer_rubrum_9	9	D	7/18/2024	7/18/2024	CG	3522538	60.64871473	9	5
acer_rubrum_9_E	Acer_rubrum_9	9	E	7/18/2024	7/18/2024	CG	2591017	44.61040616	17	5
acer_rubrum_10_A	Acer_rubrum_10	10	A	7/18/2024	7/18/2024	AC	2228910	38.37588884	4	0
acer_rubrum_10_B	Acer_rubrum_10	10	B	7/18/2024	7/18/2024	AC	3043069	52.39353661	3	0
acer_rubrum_10_C	Acer_rubrum_10	10	C	7/18/2024	7/18/2024	AC	2666393	45.90817996	3	0
acer_rubrum_10_D	Acer_rubrum_10	10	D	7/18/2024	7/18/2024	AC	2171602	37.38919784	2	2
acer_rubrum_10_E	Acer_rubrum_10	10	E	7/18/2024	7/18/2024	AC	3228098	55.57924278	2	0
amelanchier_arborea_6_A	Amelanchier_arborea_6	6	A	7/18/2024	7/18/2024	MW	678150	11.67593533	0	0
amelanchier_arborea_6_B	Amelanchier_arborea_6	6	B	7/18/2024	7/18/2024	MW	554208	9.54198447	2	0
amelanchier_arborea_6_C	Amelanchier_arborea_6	6	C	7/18/2024	7/18/2024	MW	385726	6.641173534	0	0
amelanchier_arborea_6_D	Amelanchier_arborea_6	6	D	7/18/2024	7/18/2024	MW	1403306	24.16118868	0	1
amelanchier_arborea_6_E	Amelanchier_arborea_6	6	E	7/18/2024	7/18/2024	MW	546276	9.405416573	1	0
amelanchier_arborea_7_A	Amelanchier_arborea_7	7	A	7/18/2024	7/18/2024	MW	981202	16.89368296	0	0
amelanchier_arborea_7_B	Amelanchier_arborea_7	7	B	7/18/2024	7/18/2024	MW	743526	12.80153579	0	0
amelanchier_arborea_7_C	Amelanchier_arborea_7	7	C	7/18/2024	7/18/2024	MW	1152212	19.83801932	0	0
amelanchier_arborea_7_D	Amelanchier_arborea_7	7	D	7/18/2024	7/18/2024	MW	563884	9.708579398	2	0
amelanchier_arborea_7_E	Amelanchier_arborea_7	7	E	7/18/2024	7/18/2024	MW	815781	14.04557428	0	0
amelanchier_arborea_8_A	Amelanchier_arborea_8	8	A	7/18/2024	7/18/2024	MW	1063436	18.30953324	0	0
amelanchier_arborea_8_B	Amelanchier_arborea_8	8	B	7/18/2024	7/18/2024	MW	646840	11.13686059	0	1
amelanchier_arborea_8_C	Amelanchier_arborea_8	8	C	7/18/2024	7/18/2024	MW	645305	11.11043198	0	0
amelanchier_arborea_8_D	Amelanchier_arborea_8	8	D	7/18/2024	7/18/2024	MW	317323	5.463456208	0	0
amelanchier_arborea_8_E	Amelanchier_arborea_8	8	E	7/18/2024	7/18/2024	MW	407610	7.01795768	0	1
amelanchier_arborea_9_A	Amelanchier_arborea_9	9	A	7/18/2024	7/18/2024	MW	1447014	24.91372394	2	1
amelanchier_arborea_9_B	Amelanchier_arborea_9	9	B	7/18/2024	7/18/2024	MW	1441953	24.82658701	2	3
amelanchier_arborea_9_C	Amelanchier_arborea_9	9	C	7/18/2024	7/18/2024	MW	1191776	20.51920594	2	0
amelanchier_arborea_9_D	Amelanchier_arborea_9	9	D	7/18/2024	7/18/2024	MW	848031	14.60083332	2	0
amelanchier_arborea_9_E	Amelanchier_arborea_9	9	E	7/18/2024	7/18/2024	MW	927134	15.96277612	2	0
amelanchier_arborea_10_A	Amelanchier_arborea_10	10	A	7/18/2024	7/18/2024	MW	1282834	22.08698197	1	1
amelanchier_arborea_10_B	Amelanchier_arborea_10	10	B	7/18/2024	7/18/2024	MW	930665	16.02357053	0	0
amelanchier_arborea_10_C	Amelanchier_arborea_10	10	C	7/18/2024	7/18/2024	MW	1137094	19.57772766	0	0
amelanchier_arborea_10_D	Amelanchier_arborea_10	10	D	7/18/2024	7/18/2024	MW	879425	15.14135432	0	0
amelanchier_arborea_10_E	Amelanchier_arborea_10	10	E	7/18/2024	7/18/2024	MW	1345357	23.16346137	2	0
cornus_rugosa_6_A	Cornus_rugosa_6	6	A	7/18/2024	7/18/2024	MW	2394182	41.22143214	12	0
cornus_rugosa_6_B	Cornus_rugosa_6	6	B	7/18/2024	7/18/2024	MW	2002540	34.47840085	12	3
cornus_rugosa_6_C	Cornus_rugosa_6	6	C	7/18/2024	7/18/2024	MW	2247810	38.70129647	10	6
cornus_rugosa_6_D	Cornus_rugosa_6	6	D	7/18/2024	7/18/2024	MW	2699114	46.47154835	11	0
cornus_rugosa_6_E	Cornus_rugosa_6	6	E	7/18/2024	7/18/2024	MW	1628206	28.03336719	10	6
fagus_grandifolia_9_A	Fagus_grandifolia_9	9	A	7/16/2024	7/17/2024	LB	3050553	52.52239114	15	0
fagus_grandifolia_9_B	Fagus_grandifolia_9	9	B	7/16/2024	7/17/2024	LB	2737545	47.13322773	20	0
fagus_grandifolia_9_C	Fagus_grandifolia_9	9	C	7/16/2024	7/17/2024	LB	3103351	53.43143197	17	2
fagus_grandifolia_9_D	Fagus_grandifolia_9	9	D	7/16/2024	7/17/2024	LB	2339079	40.27270536	12	0
fagus_grandifolia_9_E	Fagus_grandifolia_9	9	E	7/16/2024	7/17/2024	LB	2962908	51.01337787	18	7
ostrya_virginiana_1_A	Ostrya_virginiana_1	1	A	7/16/2024	7/17/2024	SM	930824	16.02630809	15	0
ostrya_virginiana_1_B	Ostrya_virginiana_1	1	B	7/16/2024	7/17/2024	SM	1442380	24.83393881	16	0
ostrya_virginiana_1_C	Ostrya_virginiana_1	1	C	7/16/2024	7/17/2024	SM	1553440	26.74609597	15	0
ostrya_virginiana_1_D	Ostrya_virginiana_1	1	D	7/16/2024	7/17/2024	SM	1593769	27.44045385	14	0
ostrya_virginiana_1_E	Ostrya_virginiana_1	1	E	7/16/2024	7/17/2024	SM	1522309	26.21010313	14	0
acer_pensylvanicum_5_A	Acer_pensylvanicum_5	5	A	7/16/2024	7/17/2024	LB	9752599	167.9137584	14	4
acer_pensylvanicum_5_B	Acer_pensylvanicum_5	5	B	7/16/2024	7/17/2024	LB	9514130	163.8079579	26	3
acer_pensylvanicum_5_C	Acer_pensylvanicum_5	5	C	7/16/2024	7/17/2024	LB	8030885	138.2704327	17	5
acer_pensylvanicum_5_D	Acer_pensylvanicum_5	5	D	7/16/2024	7/17/2024	LB	3643928	62.73872695	14	3
acer_pensylvanicum_5_E	Acer_pensylvanicum_5	5	E	7/16/2024	7/17/2024	LB	9506169	163.6708907	23	7
viburnum_acerifolium_11_A	Viburnum_acerifolium_11	11	A	7/18/2024	7/18/2024	CG	1600085	27.54919853	22	1
viburnum_acerifolium_11_B	Viburnum_acerifolium_11	11	B	7/18/2024	7/18/2024	CG	930353	16.01819872	20	9
viburnum_acerifolium_11_C	Viburnum_acerifolium_11	11	C	7/18/2024	7/18/2024	CG	1380115	23.76190148	29	5
viburnum_acerifolium_11_D	Viburnum_acerifolium_11	11	D	7/18/2024	7/18/2024	CG	1807547	31.12114116	24	5
viburnum_acerifolium_11_E	Viburnum_acerifolium_11	11	E	7/18/2024	7/18/2024	CG	637636	10.97839225	16	13
viburnum_acerifolium_12_A	Viburnum_acerifolium_12	12	A	7/18/2024	7/18/2024	CG	1614543	27.79812675	24	22
viburnum_acerifolium_12_B	Viburnum_acerifolium_12	12	B	7/18/2024	7/18/2024	CG	1066244	18.35787951	18	10
viburnum_acerifolium_12_C	Viburnum_acerifolium_12	12	C	7/18/2024	7/18/2024	CG	949360	16.3454486	21	6
viburnum_acerifolium_12_D	Viburnum_acerifolium_12	12	D	7/18/2024	7/18/2024	CG	1102480	18.98176684	21	7
viburnum_acerifolium_12_E	Viburnum_acerifolium_12	12	E	7/18/2024	7/18/2024	CG	855528	14.72991168	21	11
viburnum_acerifolium_13_A	Viburnum_acerifolium_13	13	A	7/18/2024	7/18/2024	MW	1050257	18.08262599	24	40
viburnum_acerifolium_13_B	Viburnum_acerifolium_13	13	B	7/18/2024	7/18/2024	MW	1827372	31.46247482	28	48
viburnum_acerifolium_13_C	Viburnum_acerifolium_13	13	C	7/18/2024	7/18/2024	MW	1599606	27.54095143	17	22
viburnum_acerifolium_13_D	Viburnum_acerifolium_13	13	D	7/18/2024	7/18/2024	MW	1005025	17.30385152	20	26
viburnum_acerifolium_13_E	Viburnum_acerifolium_13	13	E	7/18/2024	7/18/2024	MW	1462309	25.17706307	18	85
vitis_riparia_5_A	Vitis_riparia_5	5	A	7/18/2024	7/18/2024	EDG	2340679	40.30025309	18	12
vitis_riparia_5_B	Vitis_riparia_5	5	B	7/18/2024	7/18/2024	EDG	3527804	60.73938121	14	15
vitis_riparia_5_C	Vitis_riparia_5	5	C	7/18/2024	7/18/2024	EDG	4234587	72.90830048	22	20
vitis_riparia_5_D	Vitis_riparia_5	5	D	7/18/2024	7/18/2024	EDG	5355501	92.20745166	20	28
vitis_riparia_5_E	Vitis_riparia_5	5	E	7/18/2024	7/18/2024	EDG	3000186	51.65520566	21	18
vitis_riparia_6_A	Vitis_riparia_6	6	A	7/18/2024	7/18/2024	MW	2091574	36.01132901	8	2
vitis_riparia_6_B	Vitis_riparia_6	6	B	7/18/2024	7/18/2024	MW	4204034	72.38225926	11	5
vitis_riparia_6_C	Vitis_riparia_6	6	C	7/18/2024	7/18/2024	MW	1765127	30.39078184	9	7
vitis_riparia_6_D	Vitis_riparia_6	6	D	7/18/2024	7/18/2024	MW	2888847	49.73824486	9	14
vitis_riparia_6_E	Vitis_riparia_6	6	E	7/18/2024	7/18/2024	MW	3383111	58.24815344	10	14
vitis_riparia_7_A	Vitis_riparia_7	7	A	7/18/2024	7/18/2024	CG	1730923	29.80188013	22	8
vitis_riparia_7_B	Vitis_riparia_7	7	B	7/18/2024	7/18/2024	CG	1768144	30.44272654	17	1
vitis_riparia_7_C	Vitis_riparia_7	7	C	7/18/2024	7/18/2024	CG	3634188	62.57103011	16	2
vitis_riparia_7_D	Vitis_riparia_7	7	D	7/18/2024	7/18/2024	CG	2814524	48.45860092	15	0
vitis_riparia_7_E	Vitis_riparia_7	7	E	7/18/2024	7/18/2024	CG	2428172	41.80664933	17	3
vitis_riparia_8_A	Vitis_riparia_8	8	A	7/18/2024	7/18/2024	MW	1827937	31.47220261	11	4
vitis_riparia_8_B	Vitis_riparia_8	8	B	7/18/2024	7/18/2024	MW	2255992	38.8421687	10	0
vitis_riparia_8_C	Vitis_riparia_8	8	C	7/18/2024	7/18/2024	MW	2401770	41.35207727	15	0
vitis_riparia_8_D	Vitis_riparia_8	8	D	7/18/2024	7/18/2024	MW	2519873	43.38549612	11	2
vitis_riparia_8_E	Vitis_riparia_8	8	E	7/18/2024	7/18/2024	MW	3235390	55.70479158	15	1
vitis_riparia_10_A	Vitis_riparia_10	10	A	7/18/2024	7/18/2024	MW	1590075	27.37685302	19	4
vitis_riparia_10_B	Vitis_riparia_10	10	B	7/18/2024	7/18/2024	MW	3155903	54.33623732	21	6
vitis_riparia_10_C	Vitis_riparia_10	10	C	7/18/2024	7/18/2024	MW	3880890	66.81858095	22	2
vitis_riparia_10_D	Vitis_riparia_10	10	D	7/18/2024	7/18/2024	MW	3186011	54.85461683	15	0
vitis_riparia_10_E	Vitis_riparia_10	10	E	7/18/2024	7/18/2024	MW	3524001	60.67390369	16	8
fraxinus_americana_2_A	Fraxinus_americana_2	2	A	7/16/2024	7/16/2024	MW	8064796	138.8542897	34	3
fraxinus_americana_2_B	Fraxinus_americana_2	2	B	7/16/2024	7/16/2024	MW	6762917	116.4394036	23	6
fraxinus_americana_2_C	Fraxinus_americana_2	2	C	7/16/2024	7/16/2024	MW	5676669	97.73710852	25	0
fraxinus_americana_2_D	Fraxinus_americana_2	2	D	7/16/2024	7/16/2024	MW	5394729	92.88285326	19	3
fraxinus_americana_2_E	Fraxinus_americana_2	2	E	7/16/2024	7/16/2024	MW	5418884	93.29873797	16	6
fraxinus_americana_3_A	Fraxinus_americana_3	3	A	7/16/2024	7/16/2024	AEC	18626039	320.6907422	73	7
fraxinus_americana_3_B	Fraxinus_americana_3	3	B	7/16/2024	7/16/2024	AEC	6028814	103.8001067	37	7
fraxinus_americana_3_C	Fraxinus_americana_3	3	C	7/16/2024	7/16/2024	AEC	17723714	305.155111	88	5
fraxinus_americana_3_D	Fraxinus_americana_3	3	D	7/16/2024	7/16/2024	AEC	13951925	240.2149584	93	4
fraxinus_americana_3_E	Fraxinus_americana_3	3	E	7/16/2024	7/16/2024	AEC	7333511	126.2635113	77	10
fraxinus_americana_4_A	Fraxinus_americana_4	4	A	7/16/2024	7/16/2024	MW	16008488	275.6234913	51	3
fraxinus_americana_4_B	Fraxinus_americana_4	4	B	7/16/2024	7/16/2024	MW	11056046	190.3556413	34	5
fraxinus_americana_4_C	Fraxinus_americana_4	4	C	7/16/2024	7/16/2024	MW	16726826	287.9913569	34	3
fraxinus_americana_4_D	Fraxinus_americana_4	4	D	7/16/2024	7/16/2024	MW	7752251	133.4730979	16	2
fraxinus_americana_4_E	Fraxinus_americana_4	4	E	7/16/2024	7/16/2024	MW	3446992	59.34801398	7	22
fraxinus_americana_8_A	Fraxinus_americana_8	8	A	7/16/2024	7/17/2024	LJ	12534845	215.8166182	51	4
fraxinus_americana_8_B	Fraxinus_americana_8	8	B	7/16/2024	7/17/2024	LJ	16286957	280.4179852	57	7
fraxinus_americana_8_C	Fraxinus_americana_8	8	C	7/16/2024	7/17/2024	LJ	8349698	143.7595427	28	11
fraxinus_americana_8_D	Fraxinus_americana_8	8	D	7/16/2024	7/17/2024	LJ	7006989	120.6416728	43	5
fraxinus_americana_8_E	Fraxinus_americana_8	8	E	7/16/2024	7/17/2024	LJ	6285488	108.2193488	19	2
fraxinus_americana_1_A	Fraxinus_americana_1	1	A	7/16/2024	7/17/2024	GRL	13398803	230.691672	39	8
fraxinus_americana_1_B	Fraxinus_americana_1	1	B	7/16/2024	7/17/2024	GRL	12007701	206.7406036	22	4
fraxinus_americana_1_C	Fraxinus_americana_1	1	C	7/16/2024	7/17/2024	GRL	6753747	116.2815206	29	5
fraxinus_americana_1_D	Fraxinus_americana_1	1	D	7/16/2024	7/17/2024	GRL	8487201	146.1269778	26	4
fraxinus_americana_1_E	Fraxinus_americana_1	1	E	7/16/2024	7/17/2024	GRL	12008089	206.747284	48	5
fraxinus_americana_7_A	Fraxinus_americana_7	7	A	7/16/2024	7/17/2024	LB	5662150	97.48713004	10	11
fraxinus_americana_7_B	Fraxinus_americana_7	7	B	7/16/2024	7/17/2024	LB	8939958	153.9222465	13	2
fraxinus_americana_7_C	Fraxinus_americana_7	7	C	7/16/2024	7/17/2024	LB	4183322	72.02565383	11	0
fraxinus_americana_7_D	Fraxinus_americana_7	7	D	7/16/2024	7/17/2024	LB	4809515	82.80702812	6	0
fraxinus_americana_7_E	Fraxinus_americana_7	7	E	7/16/2024	7/17/2024	LB	4236484	72.94096176	4	1
fraxinus_americana_5_A	Fraxinus_americana_5	5	A	7/16/2024	7/17/2024	MW	4025067	69.30092457	7	0
fraxinus_americana_5_B	Fraxinus_americana_5	5	B	7/16/2024	7/17/2024	MW	14576775	250.9732098	17	5
fraxinus_americana_5_C	Fraxinus_americana_5	5	C	7/16/2024	7/17/2024	MW	9345404	160.9029459	15	11
fraxinus_americana_5_D	Fraxinus_americana_5	5	D	7/16/2024	7/17/2024	MW	5630515	96.94245967	8	2
fraxinus_americana_5_E	Fraxinus_americana_5	5	E	7/16/2024	7/17/2024	MW	7037209	121.1619807	12	1
fraxinus_americana_6_A	Fraxinus_americana_6	6	A	7/16/2024	7/17/2024	LB	3229754	55.60775469	20	0
fraxinus_americana_6_B	Fraxinus_americana_6	6	B	7/16/2024	7/17/2024	LB	5138216	88.46638315	45	5
fraxinus_americana_6_C	Fraxinus_americana_6	6	C	7/16/2024	7/17/2024	LB	8611550	148.2679362	35	12
fraxinus_americana_6_D	Fraxinus_americana_6	6	D	7/16/2024	7/17/2024	LB	2359329	40.62135638	7	2
fraxinus_americana_6_E	Fraxinus_americana_6	6	E	7/16/2024	7/17/2024	LB	5350867	92.12766653	25	3
fraxinus_americana_9_A	Fraxinus_americana_9	9	A	7/16/2024	7/17/2024	MW	2915947	50.20483463	5	1
fraxinus_americana_9_B	Fraxinus_americana_9	9	B	7/16/2024	7/17/2024	MW	5520568	95.0494654	8	1
fraxinus_americana_9_C	Fraxinus_americana_9	9	C	7/16/2024	7/17/2024	MW	2262981	38.96250065	2	0
fraxinus_americana_9_D	Fraxinus_americana_9	9	D	7/16/2024	7/17/2024	MW	4604431	79.27602831	3	0
fraxinus_americana_9_E	Fraxinus_americana_9	9	E	7/16/2024	7/17/2024	MW	5274960	90.82075033	8	0
ostrya_virginiana_8_A	Ostrya_virginiana_8	8	A	7/16/2024	7/16/2024	SM	2340424	40.29586267	17	1
ostrya_virginiana_8_B	Ostrya_virginiana_8	8	B	7/16/2024	7/16/2024	SM	709165	12.20993096	16	0
ostrya_virginiana_8_C	Ostrya_virginiana_8	8	C	7/16/2024	7/16/2024	SM	1660638	28.59175978	17	2
ostrya_virginiana_8_D	Ostrya_virginiana_8	8	D	7/16/2024	7/16/2024	SM	2427695	41.79843667	17	0
ostrya_virginiana_8_E	Ostrya_virginiana_8	8	E	7/16/2024	7/16/2024	SM	2284425	39.33170916	18	0
acer_saccharum_6_A	Acer_saccharum_6	6	A	7/16/2024	7/17/2024	NGP	3871770	66.66155886	52	17
acer_saccharum_6_B	Acer_saccharum_6	6	B	7/16/2024	7/17/2024	NGP	3870882	66.64626986	31	15
acer_saccharum_6_C	Acer_saccharum_6	6	C	7/16/2024	7/17/2024	NGP	4041680	69.58695615	40	17
acer_saccharum_6_D	Acer_saccharum_6	6	D	7/16/2024	7/17/2024	NGP	7004621	120.6009022	43	41
acer_saccharum_6_E	Acer_saccharum_6	6	E	7/16/2024	7/17/2024	NGP	5178282	89.15621288	30	24
acer_saccharum_11_A	Acer_saccharum_11	11	A	7/16/2024	7/17/2024	BD	3190128	54.92550059	11	6
acer_saccharum_11_B	Acer_saccharum_11	11	B	7/16/2024	7/17/2024	BD	1190491	20.49708166	9	1
acer_saccharum_11_C	Acer_saccharum_11	11	C	7/16/2024	7/17/2024	BD	1110370	19.11761161	6	4
acer_saccharum_11_D	Acer_saccharum_11	11	D	7/16/2024	7/17/2024	BD	3247575	55.9145848	8	2
acer_saccharum_11_E	Acer_saccharum_11	11	E	7/16/2024	7/17/2024	BD	3888348	66.94698783	13	1
acer_saccharum_12_A	Acer_saccharum_12	12	A	7/16/2024	7/17/2024	BD	2774637	47.7718531	16	3
acer_saccharum_12_B	Acer_saccharum_12	12	B	7/16/2024	7/17/2024	BD	2284288	39.32935039	11	2
acer_saccharum_12_C	Acer_saccharum_12	12	C	7/16/2024	7/17/2024	BD	5506173	94.80162187	23	3
acer_saccharum_12_D	Acer_saccharum_12	12	D	7/16/2024	7/17/2024	BD	3250132	55.95860953	17	4
acer_saccharum_12_E	Acer_saccharum_12	12	E	7/16/2024	7/17/2024	BD	4093086	70.47203044	13	3
acer_saccharum_13_A	Acer_saccharum_13	13	A	7/16/2024	7/17/2024	LJ	4060185	69.90556292	11	8
acer_saccharum_13_B	Acer_saccharum_13	13	B	7/16/2024	7/17/2024	LJ	5486459	94.46219934	8	8
acer_saccharum_13_C	Acer_saccharum_13	13	C	7/16/2024	7/17/2024	LJ	2443521	42.0709182	2	3
acer_saccharum_13_D	Acer_saccharum_13	13	D	7/16/2024	7/17/2024	LJ	4381710	75.44136637	3	2
acer_saccharum_13_E	Acer_saccharum_13	13	E	7/16/2024	7/17/2024	LJ	2212371	38.09113135	8	0
cornus_rugosa_3_A	Cornus_rugosa_3	3	A	7/16/2024	7/16/2024	LJ	4148735	71.43015788	16	20
cornus_rugosa_3_B	Cornus_rugosa_3	3	B	7/16/2024	7/16/2024	LJ	3655360	62.93555552	13	2
cornus_rugosa_3_C	Cornus_rugosa_3	3	C	7/16/2024	7/16/2024	LJ	4306668	74.14934316	17	4
cornus_rugosa_3_D	Cornus_rugosa_3	3	D	7/16/2024	7/16/2024	LJ	2842662	48.94306228	11	1
cornus_rugosa_3_E	Cornus_rugosa_3	3	E	7/16/2024	7/16/2024	LJ	3071761	52.88753637	9	3
cornus_rugosa_4_A	Cornus_rugosa_4	4	A	7/16/2024	7/17/2024	NGP	4461571	76.81635991	15	1
cornus_rugosa_4_B	Cornus_rugosa_4	4	B	7/16/2024	7/17/2024	NGP	3363426	57.90923021	13	2
cornus_rugosa_4_C	Cornus_rugosa_4	4	C	7/16/2024	7/17/2024	NGP	1626224	27.99924244	13	3
cornus_rugosa_4_D	Cornus_rugosa_4	4	D	7/16/2024	7/17/2024	NGP	2952052	50.82646649	12	3
cornus_rugosa_4_E	Cornus_rugosa_4	4	E	7/16/2024	7/17/2024	NGP	2527528	43.51729481	10	2
viburnum_acerifolium_15_A	Viburnum_acerifolium_15	15	A	7/16/2024	7/17/2024	LJ	1337177	23.02262358	20	9
viburnum_acerifolium_15_B	Viburnum_acerifolium_15	15	B	7/16/2024	7/17/2024	LJ	1608643	27.69654448	23	8
viburnum_acerifolium_15_C	Viburnum_acerifolium_15	15	C	7/16/2024	7/17/2024	LJ	1451111	24.98426336	16	5
viburnum_acerifolium_15_D	Viburnum_acerifolium_15	15	D	7/16/2024	7/17/2024	LJ	2473100	42.58018974	19	7
viburnum_acerifolium_15_E	Viburnum_acerifolium_15	15	E	7/16/2024	7/17/2024	LJ	2032048	34.98644996	28	12
viburnum_acerifolium_14_A	Viburnum_acerifolium_14	14	A	7/16/2024	7/16/2024	MW	2800314	48.2139426	8	22
viburnum_acerifolium_14_B	Viburnum_acerifolium_14	14	B	7/16/2024	7/16/2024	MW	1477606	25.44043663	7	23
viburnum_acerifolium_14_C	Viburnum_acerifolium_14	14	C	7/16/2024	7/16/2024	MW	2225705	38.32070729	13	19
viburnum_acerifolium_14_D	Viburnum_acerifolium_14	14	D	7/16/2024	7/16/2024	MW	1512075	26.03390093	9	8
viburnum_acerifolium_14_E	Viburnum_acerifolium_14	14	E	7/16/2024	7/16/2024	MW	1492767	25.70146864	11	9
quercus_rubra_4_A	Quercus_rubra_4	4	A	7/16/2024	7/16/2024	CJE	7642886	131.5901241	6	10
quercus_rubra_4_B	Quercus_rubra_4	4	B	7/16/2024	7/16/2024	CJE	6295372	108.389525	6	3
quercus_rubra_4_C	Quercus_rubra_4	4	C	7/16/2024	7/16/2024	CJE	5415660	93.24322928	5	3
quercus_rubra_4_D	Quercus_rubra_4	4	D	7/16/2024	7/16/2024	CJE	6320255	108.8179439	5	0
quercus_rubra_4_E	Quercus_rubra_4	4	E	7/16/2024	7/16/2024	CJE	4898653	84.34174687	7	0
quercus_rubra_10_A	Quercus_rubra_10	10	A	7/16/2024	7/17/2024	BD	3131948	53.92379608	6	2
quercus_rubra_10_B	Quercus_rubra_10	10	B	7/16/2024	7/17/2024	BD	2781896	47.89683373	5	4
quercus_rubra_10_C	Quercus_rubra_10	10	C	7/16/2024	7/17/2024	BD	6880262	118.4597717	8	1
quercus_rubra_10_D	Quercus_rubra_10	10	D	7/16/2024	7/17/2024	BD	8279379	142.548837	7	1
quercus_rubra_10_E	Quercus_rubra_10	10	E	7/16/2024	7/17/2024	BD	5933186	102.1536475	8	2
quercus_rubra_11_A	Quercus_rubra_11	11	A	7/16/2024	7/17/2024	LJ	2772611	47.73697078	5	1
quercus_rubra_11_B	Quercus_rubra_11	11	B	7/16/2024	7/17/2024	LJ	3827128	65.89294261	5	0
quercus_rubra_11_C	Quercus_rubra_11	11	C	7/16/2024	7/17/2024	LJ	5734445	98.73185723	7	0
quercus_rubra_11_D	Quercus_rubra_11	11	D	7/16/2024	7/17/2024	LJ	4964441	85.47444087	6	0
quercus_rubra_11_E	Quercus_rubra_11	11	E	7/16/2024	7/17/2024	LJ	3074415	52.93323118	6	0
quercus_rubra_12_A	Quercus_rubra_12	12	A	7/16/2024	7/17/2024	BD	1877379	32.32346206	3	2
quercus_rubra_12_B	Quercus_rubra_12	12	B	7/16/2024	7/17/2024	BD	5346495	92.05239235	6	7
quercus_rubra_12_C	Quercus_rubra_12	12	C	7/16/2024	7/17/2024	BD	5337461	91.89685095	4	9
quercus_rubra_12_D	Quercus_rubra_12	12	D	7/16/2024	7/17/2024	BD	3534058	60.84705842	5	4
quercus_rubra_12_E	Quercus_rubra_12	12	E	7/16/2024	7/17/2024	BD	5736498	98.76720442	5	13
